# Supplementary material for: Adherence to a Healthy Diet and Risk of Multiple Carotid Atherosclerosis Subtypes: Insights from the China MJ Health Check-Up Cohort
Source: Nutrients. 2024 Jul 19;16(14):2338. doi: 10.3390/nu16142338 (PMC11280435; doi:10.3390/nu16142338)
Supplement: Supplementary file 1 [file nutrients-16-02338-s001.zip]

Archive with 1 entries (1 files):
- nutrients-3095619-supplementary.pdf
